# Supplementary material for: The Biomechanical Characteristics of the Strongman Yoke Walk
Source: Front Sports Act Living. 2021 Apr 26;3:670297. doi: 10.3389/fspor.2021.670297 (PMC8107362; doi:10.3389/fspor.2021.670297)
Supplement: Supplementary file 1 [file Table_1.XLSX]

## Sheet: Table S1
TABLE S1: Kineamtic and spatiotemporal descriptive statistics for each interval and combined intervals of the yoke walk
	Interval 1			Interval 2			Interval 3			Interval 4			All intervals combined
	M	F	Group	M	F	Group	M	F	Group	M	F	Group	M	F	Group
Mean velocity	1.374 ± 0.197	1.424 ± 0.205	1.392 ± 0.200	1.729 ± 0.358	1.865 ± 0.284	1.779 ± 0.337	1.764 ± 0.366	1.881 ± 0.268	1.807 ± 0.335	1.729 ± 0.379	1.911 ± 0.279	1.796 ± 0.354	1.649 ± 0.367	1.770 ± 0.326	1.694 ± 0.356
Mean velocity (norm)	0.454 ± 0.065	0.486 ± 0.070	0.466 ± 0.068	0.572 ± 0.119	0.636 ± 0.097	0.596 ± 0.115	0.584 ± 0.121	0.642 ± 0.091	0.605 ± 0.114	0.572 ± 0.125	0.652 ± 0.095	0.602 ± 0.121	0.546 ± 0.121	0.604 ± 0.111	0.567 ± 0.121
Stride length	1.035 ± 0.149	1.039 ± 0.133	1.037 ± 0.142	1.153 ± 0.169	1.164 ± 0.150	1.157 ± 0.161	1.165 ± 0.173	1.203 ± 0.163	1.179 ± 0.169	1.159 ± 0.178	1.215 ± 0.158	1.181 ± 0.171	1.127 ± 0.174	1.155 ± 0.164	1.138 ± 0.171
Stride length (norm)	1.112 ± 0.160	1.188 ± 0.152	1.140 ± 0.160	1.238 ± 0.182	1.330 ± 0.171	1.273 ± 0.182	1.251 ± 0.186	1.375 ± 0.186	1.298 ± 0.194	1.245 ± 0.191	1.389 ± 0.181	1.300 ± 0.198	1.211 ± 0.187	1.320 ± 0.188	1.252 ± 0.194
Stance duration	0.458 ± 0.062	0.414 ± 0.035	0.441 ± 0.057	0.426 ± 0.061	0.383 ± 0.036	0.410 ± 0.057	0.425 ± 0.062	0.377 ± 0.035	0.407 ± 0.058	0.429 ± 0.056	0.383 ± 0.045	0.411 ± 0.056	0.435 ± 0.061	0.389 ± 0.040	0.417 ± 0.058
Stance duration (norm)	1.485 ± 0.201	1.385 ± 0.118	1.448 ± 0.180	1.383 ± 0.197	1.281 ± 0.121	1.345 ± 0.178	1.379 ± 0.202	1.264 ± 0.119	1.336 ± 0.183	1.392 ± 0.180	1.281 ± 0.151	1.349 ± 0.177	1.410 ± 0.198	1.303 ± 0.135	1.370 ± 0.184
Stride rate	1.536 ± 0.196	1.610 ± 0.118	1.563 ± 0.174	1.598 ± 0.197	1.690 ± 0.117	1.632 ± 0.176	1.609 ± 0.210	1.690 ± 0.124	1.639 ± 0.186	1.602 ± 0.200	1.691 ± 0.121	1.636 ± 0.178	1.586 ± 0.201	1.670 ± 0.123	1.617 ± 0.180
Stride rate (norm)	0.473 ± 0.060	0.481 ± 0.035	0.476 ± 0.052	0.492 ± 0.061	0.505 ± 0.035	0.497 ± 0.053	0.496 ± 0.065	0.505 ± 0.037	0.499 ± 0.056	0.494 ± 0.062	0.505 ± 0.036	0.498 ± 0.053	0.489 ± 0.062	0.499 ± 0.037	0.492 ± 0.054
Hip at heel strike	22.9 ± 5.3	25.2 ± 7.2	23.7 ± 6.2	22.9 ± 6.8	24.9 ± 7.7	23.7 ± 7.2	23.5 ± 7.2	23.3 ± 8.0	23.4 ± 7.4	24.5 ± 7.9	24.0 ± 7.5	24.3 ± 7.7	23.4 ± 6.8	24.3 ± 7.5	23.8 ± 7.1
Hip at toe-off	0.5 ± 7.6	0.1 ± 8.4	0.3 ± 7.9	-3.3 ± 7.7	-4.1 ± 8.8	-3.6 ± 8.0	-4.0 ± 7.4	-6.7 ± 9.8	-5.1 ± 8.4	-4.7 ± 6.6	-4.3 ± 9.0	-4.5 ± 7.5	-2.9 ± 7.5	-3.8 ± 9.2	-3.2 ± 8.2
Hip ROM	35.4 ± 6.5	36.7 ± 5.3	35.9 ± 6.1	37.0 ± 7.6	40.3 ± 6.8	38.2 ± 7.4	36.4 ± 8.4	42.3 ± 7.5	38.6 ± 8.5	37.2 ± 8.5	42.2 ± 8.2	39.1 ± 8.7	36.5 ± 7.7	40.4 ± 7.3	37.9 ± 7.8
Knee at heel strike	9.4 ± 4.5	6.1 ± 3.4	8.2 ± 4.4	6.8 ± 4.6	3.2 ± 3.2	5.4 ± 4.4	5.3 ± 4.5	3.6 ± 4.0	4.7 ± 4.3	5.2 ± 4.4	3.2 ± 4.8	4.4 ± 4.6	6.7 ± 4.8	4.0 ± 4.0	5.7 ± 4.7
Knee at toe-off	45.9 ± 5.7	40.7 ± 9.7	43.9 ± 7.8	46.8 ± 9.1	44.7 ± 11.0	46.0 ± 9.9	45.7 ± 10.4	47.4 ± 13.9	46.3 ± 11.8	46.6 ± 8.9	48.7 ± 13.5	47.4 ± 10.8	46.2 ± 8.6	45.4 ± 12.3	45.9 ± 10.2
Knee ROM	51.1 ± 9.5	49.0 ± 10.4	50.3 ± 9.8	54.0 ± 9.8	53.1 ± 12.0	53.7 ± 10.6⏃	56.1 ± 10.1	53.8 ± 11.9	55.2 ± 10.8	57.4 ± 9.6	54.9 ± 12.5	56.4 ± 10.8	54.6 ± 10.0	52.7 ± 11.7	53.9 ± 10.7

## Sheet: Table S2
TABLE S2: Between-instance (throughout gait cycle) pairwise comparisons
		Male				Female				Group
Parameter 1	Parameter 2	P-value	CI-low	CI-high	Cohen's d	P-value	CI-low	CI-high	Cohen's d	P-value	CI-low	CI-high	Cohen's d
Hip
Heel strike	Toe off	8e-62	-4.15	-3.28	-3.66006	8.05e-41	-3.93	-2.91	-3.35057	3.85e-101	-3.89	-3.24	-3.52548
Knee
Heel strike	Toe off	4.06e-92	5.15	6.41	5.68467	3.07e-50	4.05	5.23	4.50877	1.59e-139	4.72	5.58	5.08262

## Sheet: Table S3
TABLE S3: Between-interval pairwise comparisons
		Hip												Knee
		Male				Female				Group				Male				Female				Group
Parameter 1	Parameter 2	P-value	CI-low	CI-high	Cohen's d	P-value	CI-low	CI-high	Cohen's d	P-value	CI-low	CI-high	Cohen's d	P-value	CI-low	CI-high	Cohen's d	P-value	CI-low	CI-high	Cohen's d	P-value	CI-low	CI-high	Cohen's d
Heel strike																												Large effect size (> 0.8)
Interval 1	Interval 2	1	-0.49	0.45	-0.00314569	1	-0.59	0.68	0.0427559	1	-0.36	0.36	0.0134095	1.60866e-06	0.2	1.17	0.673092	8.51335e-05	0.33	1.79	0.935535	7.83998e-10	0.3	1.12	0.692674			Medium effect size (0.5 > es ≥ 0.8)
Interval 1	Interval 3	1	-0.59	0.39	-0.116391	0.665699	-0.32	0.97	0.28987	1	-0.31	0.47	0.0510262	3.10083e-13	0.53	1.58	1.02866	0.00145232	0.14	1.56	0.78554	9.07391e-13	0.52	1.31	0.900253			Small effect size (0.2 > es ≥ 0.5)
Interval 1	Interval 4	0.498708	-0.78	0.19	-0.287207	1	-0.47	0.84	0.184792	1	-0.48	0.33	-0.0917773	1.34033e-13	0.6	1.64	1.05498	9.94228e-05	0.34	1.82	0.927803	1.7953e-14	0.56	1.38	0.960883			Negligible effect size (≤ 0.2)
Interval 2	Interval 3	1	-0.61	0.34	-0.112616	1	-0.36	0.89	0.247114	1	-0.35	0.45	0.0374751	0.0367403	-0.15	0.87	0.353078	1	-0.84	0.46	-0.149995	1	-0.22	0.55	0.17859		Red text	P < 0.05
Interval 2	Interval 4	0.448555	-0.79	0.21	-0.282512	1	-0.46	0.73	0.142036	1	-0.47	0.28	-0.10508	0.021461	-0.1	0.9	0.384103	1	-0.63	0.61	-0.00773169	0.437973	-0.14	0.65	0.244647		CI-high	Upper confidence interval
Interval 3	Interval 4	1	-0.68	0.32	-0.170401	1	-0.7	0.58	-0.105078	1	-0.58	0.24	-0.143368	1	-0.48	0.51	0.0335535	1	-0.45	0.74	0.142263	1	-0.31	0.45	0.0702966		CI-low	Lower confidence interval
Toe-off																											norm	Normalised
Interval 1	Interval 2	0.013491	0.29	1.25	0.729823	0.0735174	0.03	1.37	0.62831	0.000815914	0.33	1.09	0.68805	1	-0.7	0.34	-0.169114	0.323116	-1.02	0.19	-0.395185	0.330106	-0.66	0.11	-0.267421		ROM	Range of motion
Interval 1	Interval 3	0.00186649	0.4	1.44	0.870038	0.000301961	0.44	1.74	1.03017	6.19869e-07	0.57	1.35	0.931062	1	-0.41	0.5	0.0422206	0.00843667	-1.39	-0.07	-0.660053	0.0703534	-0.68	0.1	-0.315381
Interval 1	Interval 4	0.000371994	0.5	1.56	0.981071	0.0505741	0.04	1.3	0.661379	4.29612e-05	0.47	1.23	0.845634	1	-0.61	0.38	-0.131343	0.000897133	-1.48	-0.21	-0.788018	0.00519998	-0.84	-0.06	-0.452732
Interval 2	Interval 3	1	-0.35	0.61	0.140008	0.645044	-0.16	1.06	0.40186	0.630605	-0.15	0.64	0.250666	1	-0.25	0.73	0.212392	1	-0.9	0.39	-0.264868	1	-0.44	0.33	-0.0486891
Interval 2	Interval 4	1	-0.22	0.74	0.256028	1	-0.61	0.72	0.033069	1	-0.21	0.55	0.159684	1	-0.49	0.52	0.0367433	0.331693	-1.05	0.18	-0.392833	0.883737	-0.59	0.21	-0.190878
Interval 3	Interval 4	1	-0.37	0.58	0.117006	0.83675	-1.01	0.26	-0.368791	1	-0.48	0.26	-0.0919943	1	-0.69	0.32	-0.174116	1	-0.73	0.49	-0.127965	1	-0.52	0.24	-0.142713
ROM
Interval 1	Interval 2	0.587273	-0.78	0.23	-0.241456	0.0243423	-1.33	-0.0062	-0.618757	0.0064598	-0.8	0.02	-0.368162	0.0113393	-0.79	0.11	-0.323398	0.0120657	-1.06	0.23	-0.407208	0.000104004	-0.76	0.03	-0.35803
Interval 1	Interval 3	1	-0.68	0.33	-0.151682	5.31809e-05	-1.65	-0.38	-0.970794	0.000198657	-0.8	-0.02	-0.415335	3.84975e-06	-1.07	-0.06	-0.550583	0.00235852	-1.13	0.16	-0.469174	5.34139e-08	-0.91	-0.12	-0.51691
Interval 1	Interval 4	0.249918	-0.78	0.21	-0.270901	6.83209e-05	-1.7	-0.4	-0.958369	1.7471e-05	-0.9	-0.12	-0.497566	6.63568e-09	-1.23	-0.22	-0.687285	9.08875e-05	-1.27	-0.0044	-0.577266	1.78598e-11	-1	-0.25	-0.640077
Interval 2	Interval 3	1	-0.42	0.61	0.089136	0.597995	-1.02	0.26	-0.352037	1	-0.43	0.29	-0.0586807	0.291426	-0.73	0.2	-0.227941	1	-0.75	0.54	-0.0619664	0.665948	-0.56	0.25	-0.160606
Interval 2	Interval 4	1	-0.5	0.46	-0.0293352	0.672716	-1.01	0.25	-0.339612	0.807114	-0.52	0.28	-0.134897	0.00792811	-0.86	0.1	-0.367428	1	-0.81	0.46	-0.170058	0.015718	-0.7	0.08	-0.286034
Interval 3	Interval 4	1	-0.62	0.42	-0.118435	1	-0.68	0.61	0.0124248	1	-0.47	0.32	-0.0730879	1	-0.65	0.35	-0.141147	1	-0.72	0.54	-0.108092	0.887992	-0.51	0.28	-0.125854
		Male				Female				Group
Parameter 1	Parameter 2	P-value	CI-low	CI-high	Cohen's d	P-value	CI-low	CI-high	Cohen's d	P-value	CI-low	CI-high	Cohen's d
Mean velocity (norm)
Interval 1	Interval 2	5.67703e-18	-1.77	-0.78	-1.23698	2.51582e-17	-2.76	-1.46	-1.98878	2.24165e-29	-1.83	-1.04	-1.42372
Interval 1	Interval 3	7.51349e-21	-1.89	-0.89	-1.35996	2.3644e-18	-2.88	-1.53	-2.06219	4.41593e-32	-2	-1.16	-1.53549
Interval 1	Interval 4	5.15022e-18	-1.79	-0.8	-1.23882	2.64643e-20	-3.01	-1.67	-2.19942	6.65398e-32	-1.91	-1.09	-1.46577
Interval 2	Interval 3	1	-0.63	0.37	-0.122978	1	-0.71	0.52	-0.0734096	1	-0.49	0.29	-0.101785
Interval 2	Interval 4	1	-0.48	0.48	-0.00183414	1	-0.9	0.39	-0.210633	1	-0.42	0.27	-0.0632515
Interval 3	Interval 4	1	-0.35	0.6	0.121144	1	-0.86	0.49	-0.137223	1	-0.32	0.41	0.0366546
Stride rate (norm)
Interval 1	Interval 2	0.00238038	-0.81	0.12	-0.333804	0.00142427	-1.45	-0.13	-0.753692	3.49734e-06	-0.81	-0.08	-0.425909
Interval 1	Interval 3	0.000165329	-0.9	0.05	-0.393145	0.00127819	-1.46	-0.13	-0.759535	4.06954e-07	-0.86	-0.07	-0.471231
Interval 1	Interval 4	0.00177218	-0.86	0.08	-0.356627	0.00112726	-1.42	-0.18	-0.766276	2.16382e-06	-0.84	-0.06	-0.447526
Interval 2	Interval 3	1	-0.55	0.42	-0.0592123	1	-0.64	0.65	-0.00584258	1	-0.42	0.34	-0.0444712
Interval 2	Interval 4	1	-0.51	0.45	-0.0245918	1	-0.69	0.63	-0.012584	1	-0.42	0.36	-0.0225209
Interval 3	Interval 4	1	-0.43	0.57	0.0342987	1	-0.6	0.61	-0.00674143	1	-0.36	0.39	0.0218116
Stride length (norm)
Interval 1	Interval 2	8.86658e-12	-1.33	-0.32	-0.763687	6.52151e-10	-1.62	-0.3	-0.906341	1.37548e-18	-1.19	-0.45	-0.799677
Interval 1	Interval 3	6.53952e-14	-1.36	-0.37	-0.841444	1.41017e-15	-2.03	-0.58	-1.19137	3.84316e-25	-1.41	-0.53	-0.935292
Interval 1	Interval 4	2.02019e-13	-1.32	-0.35	-0.802945	1.84858e-17	-2.07	-0.71	-1.27934	2.051e-26	-1.35	-0.57	-0.937571
Interval 2	Interval 3	1	-0.59	0.38	-0.0778567	0.199615	-0.95	0.3	-0.285028	0.181473	-0.5	0.22	-0.146542
Interval 2	Interval 4	1	-0.56	0.42	-0.0403713	0.0331525	-1.07	0.21	-0.372996	0.0556781	-0.58	0.2	-0.158167
Interval 3	Interval 4	1	-0.5	0.5	0.0373768	1	-0.72	0.55	-0.0879674	1	-0.38	0.38	-0.0131714
Stance duration (norm)
Interval 1	Interval 2	4.05605e-07	0.11	1.08	0.573443	3.35623e-05	0.38	1.68	0.93961	1.15496e-10	0.28	1.01	0.634918
Interval 1	Interval 3	1.28408e-07	0.13	1.12	0.595368	8.92005e-07	0.47	1.84	1.09693	1.27514e-12	0.32	1.07	0.68544
Interval 1	Interval 4	8.4814e-06	0.06	1	0.522053	3.35623e-05	0.34	1.63	0.93961	1.02124e-09	0.23	1	0.602136
Interval 2	Interval 3	1	-0.45	0.46	0.0219851	1	-0.47	0.8	0.157323	1	-0.33	0.41	0.0548054
Interval 2	Interval 4	1	-0.53	0.42	-0.0476976	1	-0.66	0.66	-6.02999e-15	1	-0.41	0.34	-0.0279049
Interval 3	Interval 4	1	-0.58	0.42	-0.0695354	1	-0.8	0.45	-0.157323	1	-0.46	0.33	-0.0821066

## Sheet: Table S4
TABLE S4: ANOVA results for sex and interval main effects and two-way interactions
	Sex		Interval		Sex:Interval
Identifier	p-value	part eta sq	p-value	part eta sq	p-value	part eta sq
Hip									Large effect size (> 0.14)
Heel strike	0.769044	0.00520656	0.692782	0.00726393	0.128795	0.0280197			Medium/large effect size (0.06 > es ≥ 0.14)
Toe-off	0.799945	0.00388229	3.55539e-07	0.151572	0.524878	0.0111439			Small/medium effect size (0.01 > es ≥ 0.06)
ROM	0.24199	0.079533	8.72918e-06	0.122988	0.0195554	0.0483438			Small effect size (≤ 0.01)
Knee								Red text	P < 0.05
Heel strike	0.150204	0.118494	1.32806e-16	0.325798	0.0518706	0.0387973		part eta sq	Partial eta squared value
Toe-off	0.720283	0.00780828	0.00707492	0.0600079	0.0221367	0.0480174		norm	Normalised
ROM	0.616273	0.0151053	9.07464e-12	0.243032	0.758856	0.00599521		ROM	Range of motion
Spatiotemporal
Mean velocity (norm)	0.209041	0.0911478	1.13158e-39	0.595451	0.102535	0.0299801
Stride rate (norm)	0.649619	0.0124257	1.56247e-08	0.178459	0.85035	0.00398349
Stride length (norm)	0.188528	0.0994535	5.18893e-31	0.514175	0.0451055	0.0395202
Stance duration (norm)	0.17358	0.106146	1.36664e-14	0.287568	0.868829	0.00359539

## Sheet: Table S5
TABLE S5: Between-sex pairwise comparisons
	Interval 1				Interval 2				Interval 3				Interval 4				Mean
Identifier	p-value	CI-low	CI-high	Cohen's d	p-value	CI-low	CI-high	Cohen's d	p-value	CI-low	CI-high	Cohen's d	p-value	CI-low	CI-high	Cohen's d	p-value	CI-low	CI-high	Cohen's d
Hip																								Large effect size (> 0.8)
Heel strike	0.476642	-0.15	0.9	0.376769	0.521029	-0.25	0.87	0.325854	0.951033	-0.66	0.5	-0.0443061	0.86304	-0.71	0.47	-0.0855404	0.769048	-0.13	0.42	0.145803				Medium effect size (0.5 > es ≥ 0.8)
Toe-off	0.90709	-0.68	0.53	-0.0649634	0.850354	-0.7	0.51	-0.126955	0.443045	-1.13	0.1	-0.451538	0.889803	-0.52	0.75	0.0612039	0.799949	-0.41	0.13	-0.14361				Small effect size (0.2 > es ≥ 0.5)
ROM	0.696084	-0.31	0.75	0.213902	0.330919	0.04	1.1	0.531056	0.0895101	0.46	1.54	0.95304	0.15712	0.31	1.44	0.814748	0.242007	0.34	0.88	0.616964				Negligible effect size (≤ 0.2)
Knee																							Red text	P < 0.05
Heel strike	0.0850502	-1.69	-0.42	-0.950855	0.0712632	-1.75	-0.48	-1.00256	0.343239	-1.05	0.04	-0.47766	0.268567	-1.21	-0.0017	-0.557708	0.150116	-1.01	-0.42	-0.70588			CI-high	Upper confidence interval
Toe-off	0.200759	-1.45	-0.07	-0.649747	0.537607	-0.94	0.31	-0.258634	0.802625	-0.45	0.81	0.210721	0.737851	-0.3	0.93	0.260926	0.720254	-0.41	0.2	-0.106377			CI-low	Lower confidence interval
ROM	0.639751	-0.78	0.37	-0.215435	0.772294	-0.68	0.46	-0.090982	0.563978	-0.83	0.34	-0.239839	0.530626	-0.9	0.28	-0.257665	0.616274	-0.47	0.08	-0.193643			norm	Normalised
Spatiotemporal																							ROM	Range of motion
Mean velocity (norm)	0.506053	-0.12	0.92	0.366033	0.181478	0.29	1.3	0.74862	0.224856	0.2	1.29	0.677184	0.100269	0.45	1.58	0.932081	0.209041	0.29	0.86	0.558763
Stride rate (norm)	0.765864	-0.29	0.76	0.164989	0.590177	-0.23	0.92	0.269258	0.678672	-0.29	0.82	0.200026	0.594103	-0.28	0.91	0.245256	0.64962	-0.04	0.52	0.220937
Stride length (norm)	0.371452	-0.06	0.97	0.470874	0.257981	0.03	1.05	0.569585	0.137884	0.27	1.25	0.767229	0.0986427	0.46	1.43	0.889958	0.188527	0.38	0.88	0.63161
Stance duration (norm)	0.229569	-1.47	-0.17	-0.675618	0.196855	-1.39	-0.2	-0.691276	0.148916	-1.47	-0.28	-0.782607	0.159773	-1.43	-0.24	-0.741708	0.173575	-1.03	-0.42	-0.702445

## Sheet: Table S6
TABLE S6: ANOVA results for sex and set main effects
	Set
Identifier	p-value	part eta sq
Hip heel strike	0.741078	0.00303692			Large effect size (> 0.14)
Hip toe-off	0.162006	0.0179362			Medium/large effect size (0.06 > es ≥ 0.14)
Hip ROM	0.1789	0.016972			Small/medium effect size (0.01 > es ≥ 0.06)
Knee heel strike	0.741078	0.00303692			Small effect size (≤ 0.01)
Knee toe-off	0.319526	0.0115092		Red text	P < 0.05
Knee ROM	0.00610928	0.050416		part eta sq	Partial eta squared value
Mean velocity (norm)	5.19346e-39	0.667489		norm	Normalised
Stride rate (norm)	2.35126e-08	0.265513		ROM	Range of motion
Stride length (norm)	3.35391e-28	0.570214
Stance duration (norm)	1.81166e-13	0.363758

## Sheet: Table S7
TABLE S7: Spatiotemporal and kinematic descriptive statistics for each set performed of the yoke walk
	Set 1	Set 2	Set 3
	Group	Group	Group
Combined intervals
Mean velocity	1.641 ± 0.334	1.677 ± 0.352	1.763 ± 0.376
Mean velocity (norm)	0.550 ± 0.114	0.562 ± 0.119	0.590 ± 0.127
Stride length	1.123 ± 0.165	1.128 ± 0.173	1.161 ± 0.174
Stride length (norm)	1.237 ± 0.190	1.241 ± 0.197	1.277 ± 0.196
Stance duration	0.423 ± 0.056	0.419 ± 0.059	0.411 ± 0.061
Stance duration (norm)	1.387 ± 0.174	1.376 ± 0.187	1.348 ± 0.192
Stride rate	1.599 ± 0.162	1.617 ± 0.183	1.636 ± 0.193
Stride rate (norm)	0.486 ± 0.048	0.492 ± 0.055	0.498 ± 0.058
Hip at heel strike	23.6 ± 5.8	23.7 ± 7.9	24.1 ± 7.4
Hip at toe-off	-3.5 ± 7.2	-3.9 ± 9.1	-2.2 ± 8.1
Hip ROM	37.4 ± 7.2	38.0 ± 8.1	38.4 ± 8.0
Knee at heel strike	5.2 ± 4.4	6.0 ± 4.5	5.8 ± 5.0
Knee at toe-off	44.5 ± 8.5	46.0 ± 9.9	47.1 ± 11.7
Knee ROM	52.6 ± 9.8	53.3 ± 10.5	55.5 ± 11.6

## Sheet: Table S8
TABLE S8: Between-set pairwise comparisons
		Combined intervals
		Group
		P-value	CI-low	CI-high	Cohen's d
Hip at heel strike
Set 1	Set 2	1	-0.34	0.29	-0.0226083			Large effect size (> 0.8)
Set 1	Set 3	0.906168	-0.41	0.26	-0.0844439			Medium effect size (0.5 > es ≥ 0.8)
Set 2	Set 3	1	-0.39	0.25	-0.0621361			Small effect size (0.2 > es ≥ 0.5)
Hip at toe-off								Negligible effect size (≤ 0.2)
Set 1	Set 2	1	-0.23	0.41	0.0610276		Red text	P < 0.05
Set 1	Set 3	0.248915	-0.56	0.11	-0.222042		CI-high	Upper confidence interval
Set 2	Set 3	0.36383	-0.61	0.04	-0.287687		CI-low	Lower confidence interval
Hip ROM							norm	Normalised
Set 1	Set 2	0.565024	-0.42	0.24	-0.101589		ROM	Range of motion
Set 1	Set 3	0.218864	-0.48	0.16	-0.166123
Set 2	Set 3	1	-0.4	0.26	-0.064025
Knee at heel strike
Set 1	Set 2	1	-0.55	0.1	-0.234844
Set 1	Set 3	1	-0.52	0.16	-0.181075
Set 2	Set 3	1	-0.3	0.37	0.0431275
Knee at toe-off
Set 1	Set 2	1	-0.53	0.12	-0.207827
Set 1	Set 3	0.39567	-0.7	-0.06	-0.367074
Set 2	Set 3	1	-0.49	0.2	-0.151198
Knee ROM
Set 1	Set 2	1	-0.41	0.24	-0.08127
Set 1	Set 3	0.0157515	-0.66	0.02	-0.314328
Set 2	Set 3	0.0191807	-0.58	0.09	-0.232271
Mean velocity (norm)
Set 1	Set 2	1	-0.47	0.19	-0.132175
Set 1	Set 3	0.014848	-0.81	-0.13	-0.452099
Set 2	Set 3	0.087509	-0.64	-0.01	-0.327869
Stride rate (norm)
Set 1	Set 2	0.306717	-0.44	0.2	-0.118432
Set 1	Set 3	0.00100687	-0.57	0.09	-0.237171
Set 2	Set 3	0.135525	-0.45	0.2	-0.119016
Stride length (norm)
Set 1	Set 2	1	-0.35	0.3	-0.0228537
Set 1	Set 3	0.0153359	-0.57	0.11	-0.239224
Set 2	Set 3	0.116687	-0.53	0.1	-0.215824
Stance duration (norm)
Set 1	Set 2	0.951674	-0.26	0.38	0.0670353
Set 1	Set 3	0.00159415	-0.1	0.59	0.234745
Set 2	Set 3	0.0363906	-0.14	0.47	0.169602
